# Supplementary material for: Sexual dimorphism and allometry in the sphecophilous rove beetle Triacrus dilatus
Source: PeerJ. 2015 Jul 28;3:e1123. doi: 10.7717/peerj.1123 (PMC4525698; doi:10.7717/peerj.1123)
Supplement: Table S1 — Unique IDs, specimen labels and raw measurements for all specimens examined in the present study. [file peerj-03-1123-s007.xlsx]

## Sheet: Orignal Data
Unique ID	Unique ID	Sex	Left mandible mm	Ocular distance mm	Elytra length mm	Museum	Specimen Labels
UTCI000004860	4860	Female	4.65	3.75	4.35	NMW	Brasil. / Triacrus superbus Er. det. Bernhauer / ex coll. O, Kaiser
UTCI000004861	4861	Female	3.45	3	3.75	NMW	Trijuco Preto Espirito Santo, 900 m, Bras., Rt. / 2 x st m. 12. / Emmerich Reitter vend III-1940 / superbus / ex coll. Scheerpeltz
UTCI000004862	4862	Female	3.6	3.375	4.2	NMW	Brasilien. / superbus / Klimsch donavit / ex coll. Scheerpeltz
UTCI000004863	4863	Female	3.9	3	4.05	NMW	S. Paulo, 23 Brasilien, leg. spite. / Triacrus superbus. / ex coll. Scheerpeltz
UTCI000004864	4864	Female	2.85	3.15	4.2	NMW	superbus Er. Brasilia ded. durendorff / c. Epplsh. Steind. d.
UTCI000004865	4865	Female	3.45	3.15	3.9	NMW	Hansa Humbolt Sta. Catharina Brasilien Reitter / St H. 11. / Triacrus superbus / Emmerich Reitter vend. VII 1939 / ex coll. Scheerpeltz
UTCI000004866	4866	Female	3.3	3.075	3.9	NMW	Trijuco Preto Espirito Santo, 900m, Bras., Rt. / St M. 12 / Emmerich Reitter vend III. 1940 / superbus
UTCI000004867	4867	Female	3.6	3.45	4.2	NMW	superbus Er. Blumenau, Brasilia. ecg. Hetschko / c. Epplsh. Steind. d.
UTCI000004868	4868	Female	3.6	3.675	4.35	NMW	Bras / Collect. Plason / Triacrus superbus det. Bernhauer
UTCI000004869	4869	Female	2.7	2.55	3.45	NMW	S. Leopoldo Brasil. / Triacrus superbus / ex coll. Scheerpeltz
UTCI000004871	4871	Female	2.85	3.525	4.35	UTCI	e, Polybia vicina fasch. english! 1901 colonia alpina ( Rio d. jan.) / WMMann 1954 Collection
GAC. 7927	GAC. 7927	Female	2.775	3	3.75	MZH	Missiones / E. Kivirikko / http://id.luomus.fi/GAC.7927 Triacrus superbus Erichson, 1839 unknown det.
UTCI000004294	4294	Female	5.4	4.2	4.95	FMNH	5866 / Tiny Rio. Jan. / Broke / Fry Coll. 1905.100 / Chicago NHMus M. Bernhauer Collection
UTCI000004133	4133	Female	4.5	3.9	4.5	FMNH	Superbus Er. Brasilia Bang-HaoX det. Bernhauer / Chicago NHMus M. Bernhauer Collection
UTCI000004876	4876	Female	2.25	2.85	3.75	FMNH	610 / Boa Sorsa Bras. Kl.850 Sahlberg leg. / superbus Er. det Bernhauer Mus. Helsingfors / Chicago NHMus M. Bernhauer Collection
UTCI000004877	4877	Female	4.35	4.05	4.5	FMNH	Theresopolis. Sta Catharina, Sd Brasil. H. Rolle, Berlin W. / Triacrus superbus Er. / K. Schubert det. / Chicago NHMus M.Bernhauer Collection
UTCI000004878	4878	Female	4.35	4.05	4.95	FMNH	Parana, Brazil. E.D. Jones. 1907-12 / Sharp Colln. by exchange with Brit. Mus. (N.H.) / Triacrus superbus Erichs
UTCI000004879	4879	Female	4.05	3.75	4.35	FMNH	Reio grande X. Poul bs. Brazil / Field Mus. Nat. Hist. 1966 A. Bierig Colln. Acc. Z-13812
UTCI000004896	4896	Female	2.85	2.7	3.75	BMNH	Descour tils / Espirito Santo / Fry Coll. 1906.100. / Triacrus superbus dilatus Brazilia
UTCI000004897	4897	Female	3.3	3.3	3.75	BMNH	6645 / Descour tils / Espirito Santo / Fry Coll. 1905.100.
UTCI000004898	4898	Female	3	3.15	3.9	BMNH	Rio Grande 85.27
UTCI000004899	4899	Female	3.75	3.9	4.5	BMNH	In nest v. Polybia Viaina faun. a. gohr! 1901 Colnia alpina Rio d. Jan. / M. Cameron. Bequest. B.M. 1955-147
UTCI000004853	4853	Male	6.15	4.425	4.8	NMW	Brasilien S. Paolo - Umgebung / Triacrus superbus / superbus Er.
UTCI000004854	4854	Male	3.9	3.3	3.9	NMW	St 2 (Det.) Pinhal, S.C. 4.5.9 / Brasilia Santa Catharina Pinhal / Antori Maller Corujia, Sta. Cath, Brasil, asn, TT, 1968 / ST.2./ Triaclus superbus
UTCI000004955	4955	Male	4.2	3.3	4.275	NMW	Brasila San Leopoldo F. Schneider. / Triacrus superus/ ex coll. Neuwirth/ ex coll. Scheurpeltz
UTCI000004956	4956	Male	4.8	4.575	5.1	NMW	(No Labels)
UTCI000004957	4957	Male	4.575	4.35	4.8	NMW	No. 8. Xis / superbus det. Bernhauer
UTCI000004958	4958	Male	4.65	4.425	4.65	NMW	743. / Triacrus superbus Er. Brasilia. Dohrn / c. Epplsh. Steind. d.
UTCI000004859	4859	Male	4.95	4.5	4.65	NMW	Superbus Er. Bleumerau, Brasilia. ecg. Hetschko. / c. Epplsh. Steind. d.
UTCI000004870	4870	Male	4.05	3.6	4.35	UTCI	Hansa.. Sta. Cathar. XII. 1939. / Brasil Halik 1966 Collection
UTCI000004872	4872	Male	2.7	3	3.9	MCZ	St. Catania Brz-X / 792 / Triacrus superbus det. A. Newton
GAC. 7926	GAC. 7926	Male	3.15	4.05	4.5	MZH	Missiones / Colonia FinlandeXa / LXvo Mattson / 16-17X.06 / Tracrus superbus XXX / Triacrus superbusXXX Bernhauer det. / http://id.luomus.fi/GAC.7926 Triacrus superbus Erichsom 1839 Bernhauer, det.
GAC. 7928	GAC. 7928	Male	4.35	3.75	4.35	MZH	Argentina / Missiones / Lunnasvaara / http://id.luomus.fi/GAC.7928 Triacrus superbus Erichson, 1839 unknown det.
UTCI000004873	4873	Male	3.15	3.3	3.9	FMNH	Córupa, S.C. 12.63. / Triacrus superbus Er.
UTCI000004874	4874	Male	4.125	3.45	4.2	FMNH	Paraguay: I tapua Dept., Hohenau, I-1955
UTCI000004875	4875	Male	5.25	5.1	4.8	FMNH	5865 / Broke / Shiny Rio San. X / Fry Coll. 1905.100. / Chicago NHMus M.Bernhauer Collection
UTCI000003481	3481	Male	3.075	3.15	3.9	FMNH	Brasilia
UTCI000004423	4423	Male	3.9	3.3	4.35	FMNH	In Nests. Polybia viXna. 1901. R. golhX! Colo.ma alynna / Triacrus superbus Erichs. / Chicago NHMus M. Bernhauer Collection
UTCI000003995	3995	Male	2.85	3.6	4.05	FMNH	8820 / superbus Er. Bras. fradea (S. Paulo) Thering det. Bernh. / Chicago NHmus M. Bernhauer Collection
UTCI000004303	4303	Male	4.5	3.45	4.2	FMNH	Brasilia Rio Jan. / Fry Coll. 1905. 100. / Triacrus superbus Er. / Chicago NHMus M. Bernhauer Collection
UTCI000004364	4364	Male	3.75	3.45	3.9	FMNH	Faz. Barreiro Rico Anhembi, SP, Brasil 19-XI. 1965 W.D. Edmonds col. / Meat trap / Forest / Photographed Kelsey Keaton 2014 Emu Catalog
UTCI000004371	4371	Male	4.35	3.45	4.2	FMNH	Espirito Santo Brasil / Espirito-Santo Brasil / ex. coll . Fruhstorfer / Triacrus suspletius / Field Mus. Nat. Hist. 1966 A. Bierig Colln. Acc. z-13812 / Triacrus Superbus
UTCI000004887	4887	Male	5.85	4.35	4.65	BMNH	Brasilia Deyvolle ex coll. chevrolat. / S. America: Brazil. / Sharp Coll. 1905-313
UTCI000004888	4888	Male	4.65	4.05	4.35	BMNH	Brazil / Triacrus superbus, Er.
UTCI000004889	4889	Male	3.15	2.7	3.6	BMNH	Brasilia Rio jan / Fry coll 1905-100 / Triacrus superbus Er.
UTCI000004890	4890	Male	3.6	3.15	4.05	BMNH	Braz
UTCI000004891	4891	Male	3.675	3.6	4.2	BMNH	Rio Grande Brazil / <. Cameron Bequest. B.B. 1955-147
UTCI000004892	4892	Male	4.65	3.6	4.5	BMNH	S. Catharina Rio Capivary Fruhstorfer 1888 / M. Cameron. Bequest B.M. 1955-147
UTCI000004893	4893	Male	4.35	4.35	4.65	BMNH	M. Cameron. Bequest. B.M. 1955-147 / Brasilia Beake
UTCI000004894	4894	Male	3.75	3.75	4.2	BMNH	Espirito Brazil / M. Cameron. Bequest. B.M. 1955-147
UTCI000004895	4895	Male	4.95	4.05	4.35	BMNH	Espirito Brazil / M. Cameron. Bequest. B.M. 1955-147
